# Supplementary material for: Effect of Nephrology Care on Mortality in Incident Dialysis Patients: A Population-Based Cohort Study
Source: J Pers Med. 2021 Oct 24;11(11):1071. doi: 10.3390/jpm11111071 (PMC8622450; doi:10.3390/jpm11111071)
Supplement: Supplementary file 1 [file jpm-11-01071-s001.zip]

Archive with 1 entries (1 files):
- jpm-1412918-supplementary.pdf
